# Supplementary material for: The Community Pediatrics Training Initiative Project Planning Tool: A Practical Approach to Community-Based Advocacy
Source: MedEdPORTAL. 2017 Sep 18;13:10630. doi: 10.15766/mep_2374-8265.10630 (PMC6338167; doi:10.15766/mep_2374-8265.10630)
Supplement: Supplementary file 1 — A. CHAMP.pdf B. CHAMP Mapping Tool.pdf C. AAP CPTI Project Planning Tool.docx D. AAP CPTI Project Planning Tool Milestones-Based Assessment Rubric.docx E. Project Planning Tool Users Guide.pptx [file mep-13-10630-s001.zip]

Archive with 6 entries (6 files):
- _Educational Summary Report_10630.pdf
- A. CHAMP.pdf
- B. CHAMP Mapping Tool.pdf
- C. AAP CPTI Project Planning Tool.docx
- D. AAP CPTI Project Planning Tool Milestones-Based Assessment Rubric.docx
- E. Project Planning Tool Users Guide.pptx
